# Supplementary material for: Genetic variation and genome-wide association analysis of nitrogen use efficiency-related traits under combined heat and nitrogen-deficient stress in an Aegilops tauschii-derived wheat population
Source: Front Plant Sci. 2025 Jul 16;16:1621916. doi: 10.3389/fpls.2025.1621916 (PMC12307305; doi:10.3389/fpls.2025.1621916)
Supplement: Supplementary file 3 [file Table1.xlsx]

## Sheet: Supplementary Table 1
	Supplementary Table 1. Stress tolerance indices of MSD lines evaluated at Wad Medani under two different environments: Heat stress-high nitrogen (HS-HN) and Combined heat and low nitrogen stress (HS-LN) in three growing seasons, 2018/19, 2019/20, and 2020/21.
	Genotype	RP-DH	RP-DM	RP-GFD	RP-PH	RP-Bio	RP-HI	RP-SY	RP-BGR	RP-VGR	RP-GGR	RP-NDVI	RP-SPM	RP-GPS	RP-GN	RP-GY	RP-TKW	RP-GNC	RP-GNUp	STI-SM	STI-GPS	STI-GN	STI-GY	STI-TKW	STI-GNC	STI-GNUp
	Gomeria	97.491	98.9641	101.409	97.2977	80.9238	127.707	73.2213	81.9715	73.6032	99.2859	113.808	84.6468	101.743	84.6468	79.8529	113.099	86.3322	88.7849	0.835228	2.07632	1.23118	1.0984	0.863475	0.752929	0.759727
	Imam	97.9658	95.1398	90.6747	96.1768	80.8583	111.857	73.8725	83.7296	74.7996	100.095	102.859	63.0739	100.415	63.0739	81.6359	96.9476	76.0208	61.9173	1.19442	1.31323	1.47747	1.40986	1.02185	0.631167	1.32008
	MSD106	91.6062	91.3266	90.5637	89.5139	82.934	102.324	84.75	91.1199	93.6119	88.2481	93.2642	80.3126	112.548	80.3126	107.932	108.621	89.2692	109.575	0.741666	0.668601	0.519752	0.532359	1.1008	0.934027	0.69774
	MSD108	99.9005	97.6332	94.1125	87.8543	76.0449	107.216	72.9659	77.4014	73.1814	84.4773	86.5816	107.579	102.918	107.579	79.9086	100.313	81.1756	67.7189	0.510651	1.07495	0.58119	0.763924	1.3199	0.748036	0.723184
	MSD112	99.1168	92.1703	92.3794	100.089	72.6193	103.654	70.9911	77.671	70.0676	87.4275	95.1227	86.4488	71.8812	86.4488	76.841	111.337	77.5798	55.5282	1.08719	1.27068	0.9182	1.16596	1.20046	0.731997	0.769129
	MSD114	93.3739	95.0615	98.5632	91.0806	89.6544	100.871	88.0923	93.3091	92.9393	90.2479	89.3447	88.2161	93.7489	88.2161	78.8138	109.661	84.2119	55.313	0.874184	1.41086	1.05007	1.03496	0.980281	0.89926	0.861565
	MSD117	92.9706	92.7261	91.8443	99.1708	70.9285	121.17	63.934	75.4046	67.4093	94.329	100.271	95.0467	124.923	95.0467	100.455	103.75	80.1127	76.7592	0.915922	0.785103	1.46178	1.35123	0.990463	0.696937	1.20379
	MSD119	96.6608	96.1772	95.3042	91.4571	87.7453	108.154	84.9013	90.191	86.7274	96.9643	88.2238	76.9999	91.9173	76.9999	94.3851	108.182	84.2065	80.9948	0.746312	1.1784	0.741975	0.726079	0.9988	0.849612	0.714841
	MSD012	97.1186	95.0318	91.013	89.9465	78.1136	122.813	70.7989	80.7342	71.5581	100.5	102.795	87.6248	95.4367	87.6248	83.508	98.5784	80.9192	63.8173	0.934211	1.34476	0.946845	1.00131	1.00492	0.697539	0.581992
	MSD121	96.0926	95.4303	93.7972	95.3388	85.9352	113.67	78.0753	90.0253	81.1514	107.043	86.5976	120.538	90.0577	120.538	78.598	102.132	88.3823	57.4922	0.877589	0.362222	0.211418	0.225498	1.07584	0.901727	0.208439
	MSD122	93.1578	93.2674	93.0575	95.1252	86.3412	99.3215	85.6401	90.7639	91.9169	86.7982	95.8139	105.971	90.5666	105.971	85.6214	114.766	76.7689	69.7059	1.01251	0.934101	1.09006	1.11013	1.05293	0.803633	1.0899
	MSD123	96.0911	99.0975	98.5568	98.6892	72.124	105.755	70.2649	74.135	73.5376	73.3419	86.5321	74.2251	104.313	74.2251	76.4836	108.118	77.2582	58.1252	0.894111	0.743328	0.489328	0.74288	1.55291	0.769262	0.743792
	MSD128	94.9691	94.149	100.841	97.7053	90.3056	115.796	85.104	96.9	89.9811	108.978	122.653	90.3714	116.558	90.3714	100.569	109.397	89.9549	81.5712	0.846277	1.27262	0.878168	0.955298	1.07942	0.796268	0.840898
	MSD130	93.2599	94.373	96.0716	97.08	83.322	101.29	84.0128	88.9032	90.397	85.4407	118.207	100.738	113.466	100.738	97.8228	94.2958	78.0282	77.5537	0.859045	0.517719	0.502719	0.624646	1.28554	0.930506	0.443541
	MSD131	95.323	92.3189	86.3593	94.4711	82.4017	110.569	78.1329	88.3386	81.4229	102.791	100.633	117.312	99.5867	117.312	87.858	97.8559	69.8675	69.2682	0.732104	0.919959	0.819373	0.985536	1.13741	0.832058	0.865378
	MSD132	96.9814	94.3108	89.0004	92.7365	84.2745	100.55	83.6284	89.1421	85.6319	97.0731	104.568	81.3212	81.7203	81.3212	71.1365	105.314	76.7781	49.8783	0.739712	1.11213	0.864526	0.871337	0.97619	0.685062	0.541082
	MSD133	97.5225	95.977	92.9956	95.4305	93.6581	93.8325	96.3464	98.6129	99.0262	95.1968	91.039	74.8478	84.1979	74.8478	63.8334	103.393	76.3827	52.4266	0.646206	0.89439	0.6223	0.787026	1.27893	0.685817	0.564162
	MSD135	97.4576	96.7187	95.78	94.846	73.6048	108.25	71.9301	77.355	74.1161	80.7603	98.7255	86.0408	93.8572	86.0408	80.2691	105.608	77.8643	73.6114	1.0732	0.99604	1.21576	1.23802	1.1078	0.726346	1.49108
	MSD141	97.1076	100.986	109.618	87.8565	87.1137	91.3681	89.88	86.4146	92.6939	75.1863	83.2394	98.0122	98.3462	98.0122	91.3103	106.928	85.4967	96.5601	1.05054	1.20673	0.836902	1.03364	1.16968	0.821116	0.942055
	MSD143	94.3979	92.7691	89.4676	97.8998	83.7797	103.443	82.0387	89.9707	86.7135	95.9192	108.61	93.5852	102.701	93.5852	75.0513	109.932	72.9678	49.7119	0.871172	0.745727	0.968746	0.896623	0.90569	0.771966	0.556354
	MSD145	99.6418	102.313	106.549	86.7949	83.7988	119.63	78.1387	81.9127	77.6089	90.5862	106.276	79.3934	99.2952	79.3934	81.9525	114.198	85.7792	57.6445	1.02462	1.45441	0.996482	1.09796	1.08472	0.825607	1.0742
	MSD147	94.6101	97.5271	102.756	94.4547	77.3319	96.7809	79.1928	80.2037	84.2094	73.1138	94.2529	90.8083	99.8061	90.8083	70.0918	101.633	76.9886	51.2313	1.0869	1.28057	0.880422	1.04575	1.19057	0.689367	0.678272
	MSD148	94.695	98.0919	104.904	87.9708	62.4418	111.391	58.8786	63.9898	62.7085	67.7608	84.504	69.7494	107.98	69.7494	92.5193	102.682	79.6899	75.6515	0.900406	0.814408	0.459814	0.583264	1.16399	0.778121	0.476088
	MSD159	97.8169	93.0652	84.8405	88.5891	73.4424	101.047	72.932	78.4885	74.3074	86.1461	117.17	74.7115	106.478	74.7115	86.4018	111.694	72.5008	57.4129	0.963458	1.145	0.881736	0.952344	1.04358	0.8506	0.691252
	MSD160	97.6812	94.6962	89.3949	93.2241	72.7848	132.719	62.5087	76.8158	63.2955	108.725	79.9934	97.7158	131.429	97.7158	86.2278	91.93	80.6802	77.0005	1.12772	0.794579	1.21724	1.21686	1.09004	0.878254	1.24756
	MSD162	97.2873	96.1011	94.0428	90.9916	77.4142	112.756	71.3562	81.2622	73.443	96.235	135.063	104.788	112.876	104.788	93.354	107.607	78.468	64.6713	0.911239	0.704883	0.764058	0.861017	1.07891	0.822913	0.664248
	MSD163	97.9551	96.7943	95.0549	94.2268	85.6506	118.168	77.2018	88.5031	79.2439	105.828	96.4684	72.3076	90.6105	72.3076	96.814	102.422	80.4263	85.8253	0.978199	1.00452	1.09146	1.33765	1.17803	0.754599	1.06631
	MSD165	94.582	91.6814	87.486	98.0939	86.8049	127.007	77.8312	94.6552	82.8832	122.513	122.7	84.0122	102.923	84.0122	82.5947	92.5244	80.7125	61.1646	0.621458	1.09347	1.04822	0.971192	1.05261	0.740117	0.801115
	MSD169	99.1449	96.3639	91.6076	92.8948	77.6537	114.35	71.3004	80.8218	72.16	96.41	92.2397	85.497	91.6309	85.497	100.452	110.577	85.5726	92.0386	0.961626	0.799323	0.922536	0.993675	1.05576	0.840597	0.791376
	MSD017	98.7242	96.7984	93.2213	97.8147	79.0128	113.127	74.5066	81.3473	74.5567	94.7981	93.8968	90.5175	94.0076	90.5175	87.5267	94.5437	75.6378	52.8398	0.998466	1.55291	1.39177	1.24537	0.892155	0.8306	1.20371
	MSD177	97.3167	95.3101	92.3416	92.1921	65.4314	117.326	60.2752	69.1507	62.1971	81.6552	83.5325	82.0983	97.1176	82.0983	80.4611	108.447	98.6713	100.547	0.779227	0.735855	0.521788	0.614862	1.17029	0.819957	0.626945
	MSD178	97.2393	94.6967	90.3931	98.6453	87.5248	113.796	83.0908	92.9624	86.0292	109.467	111.639	104.899	71.7258	104.899	103.666	122.69	87.1669	112.041	1.40843	0.667111	0.677015	0.71674	1.11688	0.785896	0.592998
	MSD018	99.7715	97.4579	93.1725	91.4785	73.2341	105.132	70.7115	74.6948	70.3983	83.4168	98.2245	85.7023	95.0244	85.7023	79.5378	111.108	78.2341	64.4597	0.880118	0.632941	0.75276	0.698233	0.970417	0.77218	0.636604
	MSD181	95.3605	91.6486	86.1495	95.6986	104.458	116.374	94.4117	113.661	98.3969	145.969	95.3888	93.3441	93.7924	93.3441	92.7516	110.598	81.9897	67.2603	0.970095	1.17773	1.67068	1.65427	1.00012	0.803344	1.56792
	MSD186	98.0171	95.7969	92.5357	97.4768	89.7495	102.821	90.5156	92.6614	91.7168	95.3786	121.805	95.2632	95.3977	95.2632	59.8255	103.614	79.5833	41.0905	0.823717	1.10853	0.566998	0.557832	0.998306	0.830591	0.550709
	MSD187	98.0352	95.492	90.6554	89.7958	86.734	104.013	84.113	91.2286	86.0252	98.3518	105.217	86.3794	102.192	86.3794	86.2724	111.869	77.7919	71.5609	0.845485	0.688172	0.66261	0.968685	1.37818	0.778371	0.769878
	MSD189	98.262	97.2266	95.0856	92.5525	87.5931	117.469	81.8217	90.061	83.1268	109.794	114.515	102.727	93.3087	102.727	84.4867	108.252	76.8956	67.4798	0.92237	1.39153	1.23943	1.36895	1.05253	0.683903	0.833133
	MSD019	97.0558	92.204	84.9274	92.9957	104.883	103.124	106.742	114.246	109.61	122.718	129.302	74.5255	111.164	74.5255	78.5243	105.885	82.7582	66.7562	0.811091	1.37342	1.00168	1.09222	1.03077	0.826152	0.88284
	MSD190	97.1572	92.6357	84.6932	93.2703	82.0713	94.3171	83.9303	88.3013	87.678	89.6078	90.1067	106.047	81.6354	106.047	77.9082	109.648	79.4952	50.1931	0.937804	0.874543	0.836742	0.875577	1.06845	0.801231	0.70605
	MSD192	98.1616	97.9601	97.5331	99.4103	75.0035	108.403	72.1554	77.1112	74.0016	84.5132	96.818	86.8928	96.8797	86.8928	92.53	106.799	75.4788	86.8848	0.994441	1.00763	1.20938	1.40439	1.13116	0.709015	1.21246
	MSD195	96.4933	91.8368	84.4391	91.3544	75.6103	111.788	68.9287	81.9675	70.9132	102.356	115.598	88.8828	119.909	88.8828	77.8106	94.649	75.4203	60.6139	0.848066	1.48002	0.918939	0.914356	1.01432	0.736189	0.754698
	MSD205	95.1836	93.1689	89.7148	101.057	84.3325	118.911	76.708	90.1369	80.5061	109.532	112.37	107.584	111.959	107.584	118.898	104.916	78.2145	78.0835	0.741485	0.879259	0.212177	0.231281	1.10691	0.823105	0.292802
	MSD215	99.045	92.9731	83.6361	88.526	71.9508	115.263	66.6237	76.5814	66.8671	97.1416	113.969	107.098	103.612	107.098	81.0665	103.369	84.6556	59.2981	0.511538	0.805074	0.298499	0.304659	1.15647	0.822313	0.325347
	MSD217	92.4792	94.4443	98.1705	89.7335	70.2691	118.808	66.1946	73.1334	69.6265	79.9402	95.7003	60.3474	92.5349	60.3474	73.258	129.04	83.3768	62.5458	0.845981	1.02438	0.60745	0.725186	1.16869	0.924294	0.581162
	MSD219	94.0792	96.4109	100.905	91.8074	79.8301	106.374	77.1693	83.4898	82.3224	83.3195	115.814	86.3045	117.888	86.3045	91.6571	101.328	80.735	66.3948	0.952424	0.877659	0.508694	0.499554	0.967846	0.89732	0.396711
	MSD022	95.4229	95.0601	94.2954	91.3561	74.7895	119.607	67.4341	78.4654	71.5163	93.3029	94.5742	79.0093	110.158	79.0093	85.8376	107.634	85.0187	63.5222	0.597847	0.64232	0.52926	0.634584	1.28247	0.854599	0.490097
	MSD222	97.8848	94.9677	90.3178	92.3557	82.1745	122.062	72.1494	87.3313	75.3386	111.11	118.701	101.863	104.147	101.863	57.1461	107.839	77.8933	44.0435	0.581359	0.922531	0.547584	0.531835	0.994064	0.999188	0.531236
	MSD226	99.3526	96.5846	92.3683	95.6108	81.8561	107.03	79.6489	84.8713	79.6282	93.8077	107.231	83.6218	105.06	83.6218	75.1269	104.987	81.9128	66.2214	0.908278	1.05089	1.20335	0.974135	0.965772	0.795208	0.812829
	MSD024	98.0333	93.8029	86.5252	95.6833	68.7083	110.543	65.5027	73.4341	67.26	85.5696	108.506	76.3355	110.807	76.3355	93.1335	100.994	78.6362	78.1938	1.34492	1.17946	1.34589	1.46207	1.05369	0.80475	1.21814
	MSD241	101.169	96.6281	90.1258	92.3046	82.1334	103.103	81.7925	85.6668	81.3377	90.5533	105.463	100.559	107.467	100.559	83.4474	93.5638	75.8546	58.5448	1.08809	0.962811	0.634774	0.668898	1.00224	0.72089	0.48216
	MSD245	94.1728	92.8141	90.2532	93.8031	88.7102	113.006	81.6612	95.6997	85.4702	111.893	90.6529	72.7131	108.922	72.7131	77.2565	95.3674	85.2922	62.5135	1.08833	0.932444	0.772204	0.860144	1.1318	0.956713	0.779709
	MSD247	96.7555	93.9708	88.9248	94.0245	82.5826	114.979	74.6184	87.7552	77.0755	110.293	104.058	115.231	92.8344	115.231	78.0577	107.958	82.129	76.4334	0.779411	0.660932	0.698721	0.858197	1.1437	0.710386	0.588036
	MSD249	95.0039	93.6457	90.8526	95.0666	84.6538	90.7394	88.0742	88.9806	91.2394	85.3859	91.1402	93.8311	106.319	93.8311	88.1564	106.557	83.0233	82.0315	1.35667	0.803717	1.40983	1.43061	0.998592	0.670653	0.895218
	MSD250	93.3075	92.8194	92.2534	90.302	78.3565	110.822	74.344	84.3573	80.2386	91.0264	113.858	77.5858	123.291	77.5858	73.9578	91.1669	84.996	56.3174	0.842959	0.942911	0.931791	0.951907	1.13861	0.930601	0.986497
	MSD254	96.3668	94.4461	90.8381	88.5703	72.3528	107.748	70.4867	76.9204	73.2561	84.8282	83.2866	73.5012	119.442	73.5012	87.9082	101.994	82.106	82.848	1.06919	1.5542	1.8292	1.27748	0.790833	0.696914	0.921682
	MSD255	93.5162	90.2215	84.8933	95.3165	87.2438	132.875	74.3613	97.7477	79.9298	142.748	113.635	94.4361	84.3343	94.4361	87.3839	116.892	74.8606	69.4523	0.755209	0.717252	0.561282	0.569789	0.992002	0.873301	0.453658
	MSD257	94.1615	95.0039	96.2569	100.126	85.7065	93.812	88.42	91.5515	93.3013	87.2303	88.4736	81.4475	90.0875	81.4475	101.457	112.757	87.0082	109.139	1.0053	1.22991	1.09442	1.12559	0.97321	0.903048	0.863059
	MSD259	97.2803	96.863	96.3922	91.8959	73.9614	108.048	70.4225	76.3293	71.8564	85.402	81.7976	91.3279	94.4753	91.3279	102.068	112.925	83.5836	103.204	0.878914	1.10581	0.90034	0.93695	0.959109	0.862913	0.575606
	MSD026	94.6988	92.4272	88.8529	89.5953	73.4816	110.092	69.6701	79.312	73.3021	90.8571	99.3907	77.8571	97.2322	77.8571	86.7081	109.344	74.8734	58.0734	1.03652	1.24026	1.63241	1.7573	1.03732	0.679966	1.07205
	MSD265	103.21	95.0293	83.3848	86.8019	86.6422	125.267	79.121	89.6576	76.2341	126.506	101.008	83.2772	88.1563	83.2772	73.1387	106.224	74.4896	50.3615	0.920883	1.18133	0.824081	0.92305	1.09026	0.837813	0.7471
	MSD270	96.6539	95.1927	92.8665	92.9017	79.9368	101.002	80.8229	84.5991	83.3987	84.1703	91.8269	93.8616	119.934	93.8616	100.789	109.035	87.4629	96.5792	0.734251	0.764436	0.571171	0.86698	1.45168	0.897483	0.714229
	MSD274	98.6646	95.8104	90.6887	95.2141	74.0813	105.038	74.6115	77.7104	75.9647	81.509	103.569	117.888	85.6136	117.888	74.1987	105.879	70.3799	58.8491	1.10814	0.831732	0.828367	0.985623	1.15161	0.661232	0.667715
	MSD275	98.2692	95.4005	90.3688	99.7932	82.6278	94.8389	85.7529	86.2523	86.7841	84.3655	88.7363	104.325	113.997	104.325	99.5983	113.744	86.8722	86.3383	0.952926	1.03345	1.10531	1.21472	1.05729	0.741241	1.14543
	MSD278	95.4387	94.3434	92.1164	92.3178	60.1222	116.442	55.5955	64.5137	58.3514	78.2524	103.838	80.5203	88.8776	80.5203	100.761	122.013	81.4914	89.48	1.04443	0.710549	0.61502	0.835273	1.28863	0.932969	0.722103
	MSD280	93.9928	91.9643	89.0433	97.2742	73.4108	130.052	60.8706	81.633	65.1696	115.821	114.237	93.27	95.3984	93.27	76.3655	102.255	86.0837	69.4958	0.973729	0.697998	0.543628	0.586335	1.13542	0.724045	0.604715
	MSD284	96.0334	94.4811	92.2464	89.8897	86.9881	95.1102	91.346	91.7497	94.3657	87.5224	118.143	109.326	109.151	109.326	110.167	103.622	75.5882	89.9809	0.918824	1.06692	0.925302	0.838993	0.863575	0.82218	0.59656
	MSD289	94.1602	97.7331	104.189	97.1163	87.7298	114.005	81.2307	91.6491	87.0873	101.242	103.254	88.7928	88.8239	88.7928	92.1898	102.769	81.1355	63.3596	1.17109	1.25646	1.36815	1.15228	0.79949	0.945829	0.865283
	MSD296	98.2761	94.913	89.0456	97.269	80.7678	100.487	80.3544	84.5792	81.1935	90.773	99.8038	86.3661	98.8849	86.3661	109.428	102.433	85.1864	98.6592	0.825594	1.08551	0.975346	1.00008	1.0227	0.852127	0.931401
	MSD298	98.3096	93.8148	85.9036	93.5376	84.8225	117.92	76.0081	88.8994	75.763	116.463	101.049	101.224	105.617	101.224	82.2818	93.8382	83.6918	71.7557	0.807562	1.03252	0.80113	0.78836	0.983259	0.828603	0.835388
	MSD301	95.3128	92.6996	87.7445	92.2652	87.9267	111.146	81.7779	94.4393	85.0844	116.848	140.555	83.5137	104.388	83.5137	79.7155	100.726	80.0666	69.8781	0.970295	1.10739	0.98651	0.91491	0.97047	0.833054	0.834299
	MSD304	99.7813	98.6124	96.3566	95.5506	85.8125	111.898	81.5698	87.0853	81.8614	97.8089	90.8764	101.912	95.2336	101.912	100.605	117.854	81.6864	113.079	1.02282	0.919051	0.734364	0.961537	1.23102	0.858608	0.734029
	MSD307	93.1227	92.2296	90.5789	91.6468	105.452	95.5476	107.637	114.532	115.766	110.017	119.125	85.0859	88.0856	85.0859	70.0087	107.886	74.818	59.4844	0.629285	0.89597	0.675494	0.872245	1.21718	0.691913	0.597331
	MSD031	93.4144	94.6302	96.4948	93.6158	75.2809	99.3192	74.2895	80.8993	79.3134	80.9325	103.257	106.488	105.828	106.488	94.7543	101.716	88.409	99.1275	1.07389	0.950987	0.827954	0.764663	0.888982	0.80868	0.69583
	MSD311	97.1895	95.5421	92.2284	92.7307	77.0064	95.2881	79.0947	80.5502	80.9942	78.2886	111.7	71.9557	100.955	71.9557	82.2219	104.614	81.7487	83.9621	0.691258	0.973886	0.655906	0.679779	1.00406	0.813863	0.577128
	MSD313	95.501	97.1848	100.621	98.8566	106.002	105.364	103.127	108.902	108.778	111.358	117.32	77.8706	93.9316	77.8706	96.1213	121.57	76.5191	86.9325	1.11754	1.33544	1.05484	1.04727	0.995527	1.01195	0.968274
	MSD317	100.086	97.5034	93.4948	98.656	98.7616	113.272	95.1064	118.001	117.799	110.935	86.462	79.702	98.2473	79.702	75.4911	109.671	84.3505	77.2701	0.934448	0.929218	1.60795	1.39857	0.943848	0.72227	1.29494
	MSD032	96.4517	93.9883	89.6148	96.8702	80.7373	119.061	74.9605	85.0725	76.1708	107.397	101.601	98.5959	107.532	98.5959	107.837	99.3994	78.9117	78.0289	0.651038	0.797181	0.414825	0.522464	1.16211	0.877105	0.3507
	MSD325	91.8433	91.8632	92.3201	94.9998	72.8501	119.55	68.0257	80.4553	75.0897	94.5151	123.006	103.322	112.047	103.322	105.373	108.579	90.6551	80.9394	0.952871	1.27655	1.13224	1.03423	0.993946	0.736263	0.662781
	MSD330	98.5832	92.8594	83.7613	89.1419	72.8999	88.716	77.4235	77.8865	78.2659	75.7438	108.891	76.6674	103.865	76.6674	99.5145	108.699	82.1938	90.742	0.717733	1.26887	0.892219	0.990325	1.00316	0.674489	0.642182
	MSD332	94.0389	91.5899	88.1773	95.5045	70.7467	104.241	68.8135	79.4381	73.9235	90.0542	102.919	115.736	111.814	115.736	126.634	112.046	80.1216	118.127	0.667292	0.917219	0.491233	0.520891	0.94744	0.77153	0.296718
	MSD335	99.4205	96.8725	83.5228	91.2769	61.3425	107.538	59.6826	66.2559	59.3321	85.602	104.919	93.0234	89.1142	93.0234	73.4258	100.395	85.3906	58.812	0.760731	1.46306	0.808382	0.909165	1.07256	0.76076	0.701869
	MSD340	92.8361	92.8755	92.5773	93.0575	73.0915	93.1294	74.9246	78.9135	79.8786	75.5226	109.972	108.697	104.99	108.697	82.0795	91.7258	87.4379	69.3631	0.688252	1.18751	0.714907	0.87281	1.12685	0.809759	0.560707
	MSD342	97.9711	94.6884	88.8402	92.538	76.084	99.637	76.8878	79.3965	77.7099	81.836	89.4798	86.3831	94.3807	86.3831	80.6225	107.654	79.7148	66.5112	0.686079	1.21857	1.17006	1.10635	0.943274	0.751393	0.851694
	MSD343	94.1405	88.5238	79.0698	96.5225	87.6435	107.112	85.2837	98.2896	90.0448	116.532	103.494	115.236	82.6091	115.236	101.717	109.734	89.2974	125.665	0.862555	0.716065	0.560441	0.606796	1.02533	0.885808	0.519798
	MSD345	98.1733	97.1754	95.1638	103.104	94.1245	110.65	89.1311	97.2324	91.0946	110.672	108.143	69.9069	86.1171	69.9069	95.7464	111.487	89.3585	96.2923	0.792937	0.890482	0.612911	0.662593	1.02683	0.918477	0.562914
	MSD346	100.449	96.0763	88.5513	90.4086	73.3347	121.567	65.8885	76.3756	65.6696	100.668	94.038	92.4755	117.438	92.4755	138.252	98.5526	76.1017	115.103	0.790547	0.974824	0.834237	0.861113	1.0337	0.734885	0.592412
	MSD347	95.0197	98.2632	103.561	94.1423	88.1026	140.749	75.785	89.745	79.4736	118.3	90.333	87.997	98.3774	87.997	89.8149	112.599	80.5557	60.2786	0.852463	0.920869	0.667671	0.619591	0.895436	0.773018	0.414957
	MSD360	93.8125	94.4076	96.0052	89.4747	87.8747	115.87	81.5612	93.2071	87.2542	103.489	102.38	72.2673	76.5021	72.2673	62.6064	107.026	72.8182	40.7996	0.830459	0.898327	0.673423	0.65026	0.93513	0.80488	0.463516
	MSD361	99.4062	97.14	93.0075	93.8481	62.3725	143.578	52.344	65.8382	53.898	98.5213	85.2896	69.5359	111.269	69.5359	74.9348	123.909	85.998	51.1811	0.969601	0.870812	0.83553	1.15152	1.18475	0.853466	0.887801
	MSD363	98.0446	93.2397	85.4443	87.5388	65.5044	117.164	59.9766	71.1108	62.6067	92.9791	98.2107	75.7692	98.536	75.7692	77.6689	108.72	78.5051	72.7215	0.879675	1.01412	1.06758	1.05721	1.0273	0.866832	1.08317
	MSD366	99.3733	98.0718	95.5134	87.2458	68.3898	110.09	64.5968	71.0425	65.4255	82.5924	92.4593	91.3338	106.033	91.3338	92.4726	114.812	86.2086	73.2712	1.33492	0.904746	0.661871	0.626556	0.962267	0.9377	0.623663
	MSD368	96.9995	94.323	90.4376	91.559	72.1729	112.415	68.857	76.7258	72.0136	85.9637	103.722	89.5308	121.349	89.5308	85.8126	98.7308	85.7914	81.1789	0.798118	1.02627	0.935328	0.976491	1.02742	0.80631	0.813601
	MSD370	93.1184	95.1517	99.1697	97.1282	76.2509	121.534	71.4873	81.5678	78.5799	96.2547	87.4074	67.9244	83.0418	67.9244	106.808	112.057	87.5715	107.52	0.737768	0.779058	0.676319	0.646198	1.0618	0.972749	0.756349
	MSD371	98.7699	98.2943	97.1244	85.0998	63.1069	115.954	57.1116	65.5249	58.6833	82.4716	106.785	77.1736	84.2278	77.1736	102.085	93.4506	82.7335	100.522	0.658049	1.03152	0.708561	0.625411	0.912972	0.974661	0.720279
	MSD377	95.6055	94.373	91.7176	91.354	73.7747	98.307	76.0691	77.2959	78.5997	77.5006	90.8686	72.1054	83.5795	72.1054	72.0911	103.899	74.3445	50.1705	0.946043	0.666443	0.373245	0.562615	1.38071	0.809069	0.485313
	MSD378	96.299	94.4083	91.3328	95.8346	92.2634	120.537	84.8454	97.5316	87.6207	122.351	112.18	83.1376	95.5814	83.1376	80.6371	103.483	88.1426	57.8479	1.0403	1.07276	1.08575	1.14126	0.975848	0.810563	0.76072
	MSD383	97.4085	97.1113	96.1036	98.8497	78.4948	131.945	69.896	81.889	72.0483	112.526	104.717	95.3224	105.673	95.3224	97.1086	102.108	88.2253	93.3557	1.18584	1.11813	1.09875	1.31186	1.17883	0.919881	1.72511
	MSD384	93.4852	93.998	94.7125	100.379	112.992	124.148	101.895	121.033	108.696	145.114	133.752	85.1795	91.1894	85.1795	74.6028	100.927	75.5132	44.8589	1.05458	0.760975	0.925475	0.903267	0.979453	0.715308	0.532212
	MSD389	93.1231	95.2341	98.0639	92.8945	58.8603	135.411	51.3341	61.4343	55.7433	78.0383	102.798	94.3658	86.2727	94.3658	69.66	99.9336	77.1061	63.3174	0.848054	0.676945	0.339477	0.402845	1.26897	0.95218	0.413068
	MSD392	100.868	94.9781	85.5758	90.287	79.8565	138.147	70.2657	84.3271	69.1215	126.548	90.479	82.4984	97.2328	82.4984	73.9233	110.598	81.5927	60.6308	0.759549	1.19846	0.654819	0.57585	0.867998	0.847063	0.359645
	MSD394	96.3025	91.9449	84.29	89.6809	83.034	101.058	82.5031	90.9036	86.1856	99.1985	131.866	109.588	111.317	109.588	128.787	111.807	98.1694	173.258	1.30994	0.854398	0.717565	0.537239	0.699306	0.918781	0.407582
	MSD395	98.1522	99.3638	102.06	92.176	57.3529	130.699	51.6374	58.3279	53.4243	71.8507	82.5739	99.1224	101.78	99.1224	101.293	108.387	81.3246	81.904	1.01255	1.07287	0.920679	1.02166	1.10673	0.836225	0.863395
	MSD397	98.649	96.9134	92.8728	96.3942	65.1501	118.571	59.7302	68.2597	61.7361	83.0081	81.4498	69.2226	108.622	69.2226	95.2787	111.078	76.8795	69.3185	0.874387	0.718544	0.387388	0.436883	1.10459	0.986756	0.422057
	MSD401	94.2438	92.6895	90.3043	91.3403	85.5413	101.13	87.6042	91.2013	91.7017	89.7138	111.652	104.224	107.837	104.224	89.2087	102.96	82.4411	69.5552	0.995781	1.04759	1.17752	1.34556	1.11031	0.771929	1.08845
	MSD404	96.7085	96.3618	96.2898	92.4242	96.1929	106.499	93.1405	97.7937	94.5064	105.497	87.8778	88.0462	88.6182	88.0462	81.9911	107.299	78.0892	70.1087	0.896416	0.81	0.887073	0.965954	1.15617	0.931237	1.11659
	MSD406	92.8497	94.1591	96.5606	88.8067	89.3274	115.522	83.3136	95.2169	90.2884	104.536	115.986	97.7809	95.6721	97.7809	103.652	106.287	85.2301	83.4917	0.712866	1.07458	0.525404	0.722197	1.35845	0.835021	0.720783
	MSD041	97.2144	97.3034	98.0944	92.175	56.5299	108.987	53.5151	58.875	56.1761	63.5593	102.536	100.061	91.1996	100.061	97.787	113.559	80.8628	91.4307	0.69136	1.42659	1.16801	1.15614	0.949614	0.715247	0.783843
	MSD410	97.1009	94.8954	91.6993	103.046	83.2583	110.095	78.4399	87.6391	80.6954	102.439	101.171	88.0936	68.9396	88.0936	75.7571	98.7679	85.7904	79.748	1.18727	1.0138	0.821884	0.620173	0.961825	0.822637	0.678516
	MSD413	93.0511	93.4326	93.801	90.9972	74.6496	106.593	70.3701	79.358	75.598	85.085	86.5502	91.3152	100.745	91.3152	91.7066	103.709	87.622	64.2034	1.53882	0.64334	1.26455	1.39123	1.14398	0.842106	1.11235
	MSD414	94.9646	90.1967	82.2871	96.745	66.3784	110.582	61.5632	73.0843	64.123	89.1177	82.6307	65.4432	122.674	65.4432	90.6858	106.926	78.223	60.5722	0.951146	0.94029	0.839132	0.819905	0.942398	0.861725	0.638034
	MSD426	93.6168	90.6273	85.4349	91.7008	53.4296	111.978	50.9649	58.9221	54.9836	66.149	83.7365	108.045	97.1611	108.045	118.689	117.217	83.0819	107.291	0.873976	0.976565	0.951086	1.16945	1.15278	0.755653	0.768222
	MSD427	96.0477	98.0947	101.9	87.785	66.997	103.808	66.6573	67.6219	67.9689	66.6679	80.5536	97.6593	100.974	97.6593	85.9575	109.509	81.682	77.0534	0.715708	0.856924	0.916136	0.882801	0.928378	0.797808	0.520854
	MSD043	99.4308	96.6336	92.0317	93.7483	67.1797	108.527	64.8901	70.5307	65.4081	78.9086	106.652	72.6884	81.0653	72.6884	88.9492	104.899	73.5734	60.5475	0.84339	1.34909	0.57658	0.506834	0.845823	0.854195	0.408335
	MSD434	97.2765	94.2428	88.9401	97.6169	95.6383	99.8362	97.5994	101.299	100.027	104.028	104.754	73.8849	90.2666	73.8849	76.0222	103.95	88.3365	72.7225	0.678266	0.730712	0.750785	0.861609	1.04563	0.966161	0.629394
	MSD437	96.6366	94.5966	105.077	94.0407	69.3531	115.226	62.6812	73.6368	65.9992	119.909	85.596	89.705	84.5981	89.705	67.0827	109.498	91.7651	69.8316	0.623164	0.93973	0.630985	0.666124	1.01269	0.869354	0.485152
	MSD044	96.3846	94.0779	97.9223	89.4305	68.6643	105.882	65.2982	73.9853	68.7172	81.3876	90.5828	87.8942	92.2866	87.8942	127.892	111.81	80.1047	112.096	0.780332	0.889003	0.718137	0.828407	1.13819	0.820334	0.882611
	MSD450	96.2905	94.9233	91.9874	89.349	57.1854	100.342	57.23	61.0013	59.8938	62.0471	91.0973	91.6622	84.8709	91.6622	70.7723	107.418	79.262	53.3162	1.2076	1.03039	1.25899	1.27563	1.02089	0.716736	1.01969
	MSD453	93.2665	94.7873	98.0196	96.6399	85.5279	103.392	85.3903	90.4936	90.6676	91.4604	107.256	92.1751	81.6612	92.1751	74.1521	108.305	79.8345	55.3771	0.759701	1.1192	0.844687	0.810607	0.988084	0.815538	0.686256
	MSD455	96.4065	95.0022	92.9425	93.7081	85.2652	117.283	79.9585	89.6712	81.4382	114.393	120.99	84.7529	94.7589	84.7529	91.287	107.88	88.0162	69.8385	1.04814	1.08488	0.620322	0.623057	0.907467	0.995895	0.353166
	MSD470	94.5471	92.7127	89.6594	97.5562	84.3294	97.7872	83.5247	91.1758	88.3394	97.5585	131.613	93.4811	112.474	93.4811	85.9994	100.614	76.247	63.6286	0.840064	1.08925	0.486083	0.46693	0.935406	0.885361	0.404744
	MSD475	96.5221	97.0986	98.1172	90.4253	73.1615	102.724	73.4482	76.4472	76.4707	74.8962	90.8691	84.7842	88.4011	84.7842	75.9988	109.458	89.2039	79.5741	0.64283	1.23957	1.25192	0.891095	0.728328	0.881894	0.578704
	MSD476	99.9964	95.5361	88.7608	91.2681	74.8072	93.0468	78.5662	78.9812	78.1259	77.2525	98.7806	100.151	120.046	100.151	65.5334	98.7086	85.4436	43.6972	0.644382	1.07653	0.952276	0.876475	1.01037	0.963448	0.690404
	MSD485	96.0024	98.9881	102.082	102.837	69.1028	114.065	65.2058	70.1991	67.2813	75.9863	115.688	93.3829	95.2407	93.3829	91.882	96.4555	84.5741	71.0225	0.952776	1.21912	1.3493	1.58556	1.10447	0.751872	1.26265
	MSD487	90.6854	91.4262	92.7448	97.6148	72.447	121.722	67.9856	77.6155	73.7729	85.7173	109.145	111.581	118.766	111.581	73.3344	100.921	75.3902	58.6072	0.795615	1.00322	0.365211	0.383686	1.04389	0.805733	0.401712
	MSD488	99.1899	93.0065	83.3156	94.7099	83.2651	111.194	79.0565	89.9047	79.8646	110.828	80.6627	99.3626	68.3141	99.3626	61.6755	112.135	74.3746	44.2537	0.832445	0.789603	0.47025	0.618375	1.32067	0.818335	0.390957
	MSD490	99.3287	96.2854	91.1839	85.7733	59.8372	110.157	58.644	62.4168	59.0825	67.7534	96.0019	108.796	95.4062	108.796	74.0667	109.024	72.749	58.8063	0.961913	0.781416	1.11181	1.42357	1.25686	0.747737	1.033
	MSD496	97.366	92.873	85.3003	92.0498	79.139	114.24	75.7139	85.7142	78.0701	101.337	105.202	116.524	104.839	116.524	71.8062	91.4773	87.081	49.3211	1.11028	1.00647	0.490517	0.605711	0.880928	0.70998	0.392572
	MSD005	95.5496	92.2463	86.55	91.7285	88.7599	110.285	85.3255	97.7833	90.5032	115.23	86.9925	76.8261	81.5146	76.8261	95.4998	117.727	79.7319	72.1692	0.836537	1.26979	0.988377	1.07129	1.0563	0.708034	0.885961
	MSD050	103.773	102.495	100.503	96.2468	85.3721	97.6458	84.8097	82.1975	81.3102	86.5699	107.245	119.344	94.5764	119.344	106.997	119.994	82.5225	87.2002	0.860054	0.629427	0.480347	0.453482	0.928993	0.864456	0.370703
	MSD052	96.2681	94.533	91.6552	83.669	91.5851	102.771	90.3268	97.1774	94.6143	106.213	87.6053	67.9003	90.7571	67.9003	77.412	113.916	89.7072	77.0319	0.608978	0.861844	0.500179	0.461609	0.974571	0.841704	0.483366
	MSD053	93.701	97.2406	103.97	89.3269	65.3079	139.936	57.6415	67.2526	61.4089	85.6551	87.7473	110.019	104.914	110.019	75.0891	116.61	75.9219	49.3345	1.02369	1.24615	1.09156	1.29275	1.17669	0.772091	1.20172
	MSD054	92.6178	92.9415	93.4074	89.9583	61.5345	107.899	58.9851	65.9398	63.8017	73.7858	79.1497	105.133	89.4451	105.133	101.573	110.061	84.6906	93.3646	1.20446	0.960715	1.09874	0.974364	0.883727	0.797322	0.82937
	MSD055	99.1142	98.078	96.2644	91.0167	68.2648	128.455	59.8576	70.2324	60.6927	95.1024	98.8122	87.9625	97.2254	87.9625	123.273	117.532	79.1999	117.006	1.13842	0.921601	0.74372	0.817053	1.0806	0.835935	0.648709
	MSD006	99.9102	103.32	100.725	95.8222	77.3478	159.36	66.136	73.311	66.6604	114.092	109.157	78.2778	115.873	78.2778	101.923	100.372	85.7416	70.9934	0.580099	1.21888	0.903624	1.14889	1.21964	0.86465	0.938687
	MSD061	96.7794	94.7164	90.6663	90.756	103.594	88.5521	112.618	109.465	116.758	93.48	103.828	103.812	99.0633	103.812	86.6414	96.1775	73.1842	65.5452	1.02227	0.763101	0.58943	0.673662	1.05497	0.797778	0.433452
	MSD062	97.8256	96.6585	94.6685	91.5644	85.4	85.7737	89.5951	89.0132	91.3099	76.15	91.2032	107.009	92.6114	107.009	91.0077	108.229	79.3091	60.1209	0.770831	0.626696	0.349306	0.534235	1.45506	0.799648	0.537953
	MSD065	96.2352	95.5107	94.4181	92.2353	81.3887	114.396	78.0287	86.3162	82.1278	99.979	92.9382	81.0532	98.1872	81.0532	97.638	112.809	82.236	86.8471	0.785034	0.845207	0.611172	0.48613	0.938532	0.751587	0.534015
	MSD066	96.1528	98.1558	86.1835	90.6109	81.2554	94.4212	85.5438	80.2319	78.5487	70.9807	97.6729	105.653	98.0193	105.653	112.595	110.815	89.527	100.981	1.0613	0.741781	0.816887	0.851083	1.00057	0.794538	0.699641
	MSD007	96.0239	95.6011	94.9142	94.5216	65.2499	95.2547	66.674	68.3884	69.6989	65.7068	87.9955	85.2629	97.1225	85.2629	107.645	106.27	73.0737	92.8441	0.812755	0.994202	0.797507	0.762842	0.913913	0.790478	0.586899
	MSD077	96.7771	93.4541	88.0466	96.0007	97.4075	105.058	94.133	104.804	99.7899	120.141	126.806	83.0235	95.2198	83.0235	88.6941	100.266	81.7686	90.3505	0.830744	0.861254	0.692879	0.812308	1.08138	0.898209	0.661624
	MSD008	102.244	91.249	75.6309	87.4777	63.9071	120.058	59.0543	70.4123	58.7871	94.5148	108.207	94.3959	88.5708	94.3959	70.0976	104.334	78.5319	62.4431	0.927278	0.9366	1.18484	0.969012	0.823721	0.726426	0.743039
	MSD081	96.1841	94.5329	92.0223	93.2352	76.2211	114.213	70.9317	81.5066	74.9045	99.1568	99.2059	64.0072	95.2451	64.0072	61.8853	101.938	86.2725	51.4877	0.716325	0.645099	0.247587	0.347708	1.25638	1.03739	0.29612
	MSD084	94.9811	96.6544	99.8223	93.2995	76.7534	133.83	67.3871	80.7563	72.346	109.184	97.3201	76.3426	85.1604	76.3426	89.8475	108.597	83.7057	68.0988	0.962695	0.890699	0.750999	0.964042	1.28211	0.755799	0.832213
	MSD088	96.6597	93.9547	90.3435	96.0113	83.5383	102.862	83.999	89.337	87.9466	86.2905	112.302	95.8276	118.738	95.8276	81.2038	107.9	77.4248	70.0705	0.782555	0.999105	0.759227	0.905527	1.1459	0.755035	0.721246
	MSD091	99.9768	96.9495	92.2359	97.0622	114.206	113.47	109.017	116.828	108.187	135.995	88.9662	90.2886	93.4044	90.2886	67.756	95.4671	80.8945	46.1053	0.800835	0.943039	0.790467	0.765322	0.945034	0.79089	0.542397
	MSD092	91.9487	94.9304	100.982	94.3146	68.6128	89.9855	73.5306	72.8078	83.2237	59.1963	108.089	72.2375	94.4061	72.2375	102.755	104.752	84.6657	89.346	1.0048	1.13526	0.667489	0.808771	1.10766	0.978502	0.568918
	MSD095	97.1262	98.6836	100.887	92.1551	76.1254	126.291	67.9953	76.7815	70.7719	84.3123	117.395	92.9573	98.6014	92.9573	81.8497	102.264	83.2779	72.4586	0.679116	1.09757	0.542455	0.774683	1.45546	0.754369	0.758551
	Norin 61	99.5952	94.2678	85.8446	88.1336	73.923	119.865	72.7122	77.7595	71.627	89.518	97.4447	96.2459	111.945	96.2459	86.8261	96.1246	87.0247	72.4068	0.690617	0.98313	1.19323	1.18074	1.03569	0.700242	0.850413
	Key: Stress tolerance index (STI), Relative Performance% (RP), Spike/m2 (SPM), Grains/spike (GPS), Grain numbers/m2 (GN), Grain yield g/m2 (GY), 1000 Kernel weight (TKW), Grain nitrogen content% (GNC), Nitrogen yield g/m2 (GNUp).

## Sheet: Supplementary Table 2
	Supplementary Table 2. ANOVA of AMMI (additive main effects and multiplicative interaction) for grain yield evaluated at Wad Medani under heat stress and high nitrogen (HS-HN) and combined heat and low nitrogen stress (HS-LN) in three growing seasons, 2018/19, 2019/20, and 2020/21.
	Source	DF	SS	MS	F	V.R.	F pr	Pecent explained
	Total	1775	17101761	9635
	Treatments	887	12611575	14218	<0.001	2.91	<0.001
	Genotypes (G)	147	4441178	30212	<0.001	6.19	<0.001	35.2151
	Environments (E)	5	2367772	473554	<0.001	14.73	<0.001	18.7746
	Block	6	192877	32146	<0.001	6.58	<0.001
	Interactions (G x E)	735	5802625	7895	<0.001	1.62	<0.001	46.0103
	IPCA 1	151	1934451	12811	<0.001	2.62	<0.001	33.3375
	IPCA 2	149	1453464	9755	<0.001	2	<0.001	25.0484
	IPCA 3	147	971635	6610	0.0059	1.35	0.0059	16.7447
	Residuals	288	1443075	5011	0.3879	1.03	0.3879
	Error	880	4297310	4883

## Sheet: Supplementary Table 3
	Supplementary Table 3. Pearson correlation coefficients of 18 traits measured in the 148 MSD lines under two different environments: Heat stress-high nitrogen (HS-HN) and Combined heat and low nitrogen stress (HS-LN) in three growing seasons, 2018/19, 2019/20, and 2020/21.
	Correlations	DH	DM	GFD	PH	SPM	GPS	Bio	HI	GY	GN	SY	BGR	VGR	GGR	NDVI	TKW	GNC	GNUp
	Days to heading		0.794**	0.0108798	0.313**	0.0804178	0.111062	0.337**	-0.0665632	0.237**	0.253**	0.328**	0.137678	0.0211337	0.241**	-0186*	-0.103756	-0.0459317	0.14294
	Days to maturity	0.776**		0.591**	0.272**	0.143687	0.0559409	0.373**	-0213**	0.167*	0.162*	0.425**	0.119388	0.178*	0.0129366	-0163*	-0.0816516	-0.0149262	0.145278
	Grain filling duration	-0280**	0.339**		0.0415382	0.0731422	-0.0443176	0.186*	-0202*	0.0140022	-0.0348229	0.254**	0.0352744	0.270**	-0266**	-0.0338342	0.0763296	0.0251993	0.0844351
	Plant height	0.333**	0.250**	-0.0523869		0.175*	0.075128	0.378**	-0293**	0.118238	0.0704695	0.461**	0.328**	0.394**	0.0978868	0.210*	0.0675734	0.172*	0.0503013
	Spike m-2	0.244**	0.125106	-0180*	0.205*		-0.0726826	0.467**	-0.104728	0.308**	0.277**	0.467**	0.441**	0.427**	0.267**	0.181*	-0.10229	-0.130659	0.246**
	Grains spike-1	0.171*	0.100905	-0.0624063	0.0653833	0.157144		0.240**	0.382**	0.424**	0.507**	0.0630818	0.224**	0.015615	0.421**	0.0303209	-0366**	-0.143969	0.281**
	Biomass	0.494**	0.414**	-0.109761	0.341**	0.448**	0.242**		0.0108156	0.785**	0.686**	0.914**	0.957**	0.841**	0.694**	0.294**	0.0300442	-0.135556	0.642**
	Harvest index	-0.0563606	-0177*	-0167*	-0379**	-0.00575015	0.356**	-0.10795		0.614**	0.591**	-0385**	0.0691834	-0364**	0.641**	0.0864503	-0.0572065	-0216**	0.541**
	Grain yield	0.322**	0.167*	-0198*	-0.021455	0.318**	0.429**	0.635**	0.675**		0.902**	0.466**	0.780**	0.410**	0.950**	0.262**	-0.00130737	-0242**	0.822**
	Grain number m-2	0.340**	0.230**	-0.154088	-0.0448127	0.346**	0.509**	0.631**	0.586**	0.917**		0.390**	0.679**	0.327**	0.877**	0.146838	-0359**	-0220**	0.762**
	Sraw yield	0.443**	0.427**	-0.0295191	0.439**	0.388**	0.0714121	0.908**	-0501**	0.254**	0.294**		0.856**	0.932**	0.370**	0.250**	0.042462	-0.0343061	0.381**
	Biomass growth rate	0.323**	0.177*	-0208*	0.308**	0.447**	0.231**	0.967**	-0.0698725	0.640**	0.618**	0.864**		0.869**	0.730**	0.343**	0.0624568	-0.121009	0.650**
	Vegetative growth rate	0.135385	0.189*	0.0785722	0.378**	0.337**	0.0204919	0.831**	-0523**	0.182*	0.217**	0.942**	0.849**		0.299**	0.298**	0.10004	0.0154108	0.370**
	Grain growth rate	0.371**	0.0532374	-0449**	0.00151561	0.328**	0.414**	0.610**	0.641**	0.951**	0.860**	0.248**	0.646**	0.151952		0.241**	-0.0304905	-0258**	0.760**
	Normalized difference vegetation index	0.0175145	-0.101856	-0198*	0.0892255	0.318**	0.0363698	0.304**	0.0230517	0.236**	0.179*	0.252**	0.359**	0.268**	0.272**		0.217**	0.0499975	0.379**
	Thousand kernel weight	-0.155303	-0225**	-0.0677009	0.0109821	-0.153206	-0315**	-0.104719	0.140531	0.0329336	-0317**	-0.148729	-0.0552682	-0.114829	0.062054	0.13267		-0.00582051	0.0624712
	Grain nitrogen content	-0.0755601	-0.12624	-0.0209213	0.261**	0.0390585	-0170*	-0204*	-0238**	-0332**	-0308**	-0.0757483	-0184*	-0.0518619	-0304**	0.0607803	0.0372383		0.0390642
	Grain nitrogen uptake	0.187*	0.0571094	-0172*	0.0078586	0.318**	0.326**	0.547**	0.602**	0.866**	0.781**	0.216**	0.578**	0.176*	0.845**	0.283**	0.168*	-0.127265
	*, ** Correlation is significant at the 0.05 and 0.01 level, respectively (2-tailed).
	The upper triangle is for low nitrogen
	The lower triangle is for high nitrogen

## Sheet: Supplementary Table 4
	Supplementary Table 4. Significant marker trait associations at -log10P ≥ 3.0 for GNUp, RP-GNUp and STI-GNUp
	SN	Environment/Index	Trait	SNP	Chr	Model	Pos	P.value
	1	HS−LN	GNUp	rs#1007631	2D	BLINK	143369543	0.000504035
	2	HS−LN	GNUp	AMP0075005	2D	BLINK	22948872	0.000748034
	3	HS−LN	GNUp	rs#3023337	2D	BLINK	155247759	0.000765527
	4	HS−LN	GNUp	AMP0023068	3B	BLINK	688113107	0.000774234
	5	HS−LN	GNUp	AMP0083578	1A	BLINK	556029887	0.000837889
	6	HS−HN	GNUp	AMP0007457	5A	BLINK	576110337	5.99e-09
	7	HS−HN	GNUp	AMP0059220	1D	BLINK	182621313	0.000162046
	8	HS−HN	GNUp	AMP0056585	2D	BLINK	107076528	0.000162046
	9	HS−HN	GNUp	AMP0031639	3A	BLINK	27120343	0.000162046
	10	HS−HN	GNUp	AMP0054803	3D	BLINK	87249820	0.000162046
	11	HS−HN	GNUp	AMP0079161	3D	BLINK	144452850	0.000162046
	12	HS−HN	GNUp	AMP0088177	5A	BLINK	91435430	0.000162046
	13	HS−HN	GNUp	AMP0082395	5D	BLINK	34919216	0.000162046
	14	HS−HN	GNUp	AMP0043302	6D	BLINK	160860569	0.000162046
	15	HS−HN	GNUp	AMP0092916	6D	BLINK	179964255	0.000162046
	16	HS−HN	GNUp	AMP0032837	6D	BLINK	190284416	0.000162046
	17	HS−HN	GNUp	AMP0027964	6D	BLINK	203182833	0.000162046
	18	HS−HN	GNUp	AMP0027352	6D	BLINK	215729359	0.000162046
	19	HS−HN	GNUp	rs#1212993	2B	BLINK	456874583	0.00022206
	20	HS−HN	GNUp	AMP0017606	4D	BLINK	13276371	0.000247845
	21	HS−HN	GNUp	AMP0060652	4D	BLINK	10745880	0.000253349
	22	HS−HN	GNUp	AMP0026830	6A	BLINK	43562924	0.00025665
	23	HS−HN	GNUp	AMP0071287	7D	BLINK	90068340	0.000367393
	24	HS−HN	GNUp	AMP0057620	1D	BLINK	97000340	0.000436572
	25	HS−HN	GNUp	AMP0073893	1D	BLINK	114099677	0.000436572
	26	HS−HN	GNUp	AMP0027068	2A	BLINK	109883761	0.000436572
	27	HS−HN	GNUp	AMP0004768	2D	BLINK	406072359	0.000436572
	28	HS−HN	GNUp	AMP0072910	3D	BLINK	149198959	0.000436572
	29	HS−HN	GNUp	AMP0072960	3D	BLINK	519168145	0.000436572
	30	HS−HN	GNUp	AMP0043091	5D	BLINK	157894786	0.000436572
	31	HS−HN	GNUp	AMP0043185	5D	BLINK	218540288	0.000436572
	32	HS−HN	GNUp	AMP0047010	6D	BLINK	188352337	0.000436572
	33	HS−HN	GNUp	AMP0073801	6D	BLINK	211259374	0.000436572
	34	HS−HN	GNUp	AMP0066118	6D	BLINK	241739542	0.000436572
	35	HS−HN	GNUp	AMP0024449	6D	BLINK	245938665	0.000436572
	36	HS−HN	GNUp	AMP0050418	6D	BLINK	253661796	0.000436572
	37	HS−HN	GNUp	AMP0007349	6D	BLINK	256541380	0.000436572
	38	HS−HN	GNUp	AMP0084541	6D	BLINK	265165288	0.000436572
	39	HS−HN	GNUp	AMP0070760	6D	BLINK	370954476	0.000436572
	40	HS−HN	GNUp	AMP0085711	7D	BLINK	5946064	0.000436572
	41	HS−HN	GNUp	AMP0055265	6D	BLINK	189394334	0.000439892
	42	HS−HN	GNUp	AMP0077983	6D	BLINK	231761688	0.000439892
	43	HS−HN	GNUp	AMP0047766	6D	BLINK	200816500	0.000568815
	44	HS−HN	GNUp	rs#1090452	6D	BLINK	119244728	0.000640971
	45	HS−HN	GNUp	AMP0046435	4D	BLINK	11054842	0.000654011
	46	HS−HN	GNUp	rs#49099123	2B	BLINK	214550402	0.000709321
	47	HS−HN	GNUp	AMP0034966	7D	BLINK	86917595	0.000862426
	48	HS−HN	GNUp	rs#4993548	3D	BLINK	31809586	0.000974227
	49	RP	RP−GNUp	AMP0002182	2D	BLINK	215911482	7.35e-05
	50	RP	RP−GNUp	AMP0070654	4D	BLINK	383936983	8.1e-05
	51	RP	RP−GNUp	AMP0030556	4D	BLINK	384082684	8.1e-05
	52	RP	RP−GNUp	AMP0066386	4D	BLINK	390579398	8.1e-05
	53	RP	RP−GNUp	AMP0062593	4D	BLINK	413164895	8.1e-05
	54	RP	RP−GNUp	AMP0084532	4D	BLINK	430985370	8.1e-05
	55	RP	RP−GNUp	AMP0084059	4D	BLINK	434835873	8.1e-05
	56	RP	RP−GNUp	rs#2248858	2A	BLINK	710782855	0.000139993
	57	RP	RP−GNUp	AMP0090426	2A	BLINK	93057859	0.000309716
	58	RP	RP−GNUp	AMP0023066	6B	BLINK	670904223	0.000344006
	59	RP	RP−GNUp	AMP0026625	6B	BLINK	671227863	0.000344006
	60	RP	RP−GNUp	AMP0020074	3D	BLINK	58366228	0.000393161
	61	RP	RP−GNUp	AMP0091012	2A	BLINK	126379392	0.000425125
	62	RP	RP−GNUp	AMP0039905	7B	BLINK	705026410	0.000760728
	63	RP	RP−GNUp	AMP0039908	7B	BLINK	705026410	0.000760728
	64	RP	RP−GNUp	AMP0086709	6B	BLINK	625402329	0.000773022
	65	STI	STI−GNUp	rs#2252596	5A	BLINK	675432153	2.91e-05
	66	STI	STI−GNUp	AMP0007457	5A	BLINK	576110337	0.000169311
	67	STI	STI−GNUp	AMP0007451	5A	BLINK	576110337	0.000171618
	68	STI	STI−GNUp	AMP0076974	7D	BLINK	198025740	0.000214894
	69	STI	STI−GNUp	rs#987242	5A	BLINK	572991306	0.000225696
	70	STI	STI−GNUp	AMP0090537	5A	BLINK	576358478	0.000225802
	71	STI	STI−GNUp	rs#1086980	5D	BLINK	456044382	0.000391852
	72	STI	STI−GNUp	rs#1084162	5A	BLINK	574478815	0.000533963
	73	STI	STI−GNUp	rs#1165946	5A	BLINK	574512087	0.000533963
	74	STI	STI−GNUp	AMP0071287	7D	BLINK	90068340	0.000692306
	75	STI	STI−GNUp	rs#1204761	4D	BLINK	94918943	0.000713311
	76	STI	STI−GNUp	AMP0005316	5A	BLINK	585759490	0.000748178
	77	STI	STI−GNUp	AMP0023585	5A	BLINK	605242205	0.000915731
	78	STI	STI−GNUp	AMP0091188	5A	BLINK	587467624	0.000986146
	79	HS−LN	GNUp	rs#1007631	2D	FarmCPU	143369543	0.000504035
	80	HS−LN	GNUp	AMP0075005	2D	FarmCPU	22948872	0.000748034
	81	HS−LN	GNUp	rs#3023337	2D	FarmCPU	155247759	0.000765527
	82	HS−LN	GNUp	AMP0023068	3B	FarmCPU	688113107	0.000774234
	83	HS−LN	GNUp	AMP0083578	1A	FarmCPU	556029887	0.000837889
	84	HS−HN	GNUp	rs#1165624	3D	FarmCPU	18053868	2.50267e-08
	85	HS−HN	GNUp	rs#1115935	5B	FarmCPU	240950284	5.78738e-07
	86	HS−HN	GNUp	AMP0007457	5A	FarmCPU	576110337	1.31904e-06
	87	HS−HN	GNUp	rs#1667360	6D	FarmCPU	415684682	1.9668e-06
	88	HS−HN	GNUp	AMP0077829	1D	FarmCPU	253910020	2.50184e-06
	89	HS−HN	GNUp	rs#2252596	5A	FarmCPU	675432153	5.82996e-06
	90	HS−HN	GNUp	rs#1212993	2B	FarmCPU	456874583	7.3075e-06
	91	HS−HN	GNUp	rs#3941811	7D	FarmCPU	181764549	7.79873e-06
	92	HS−HN	GNUp	rs#4993548	3D	FarmCPU	31809586	1.96978e-05
	93	HS−HN	GNUp	AMP0074672	7A	FarmCPU	682330710	2.66395e-05
	94	HS−HN	GNUp	AMP0049506	3D	FarmCPU	443833282	0.000176317
	95	HS−HN	GNUp	AMP0017606	4D	FarmCPU	13276371	0.000294025
	96	HS−HN	GNUp	AMP0072902	3D	FarmCPU	149198959	0.000626948
	97	HS−HN	GNUp	AMP0054106	6D	FarmCPU	143960627	0.000626948
	98	HS−HN	GNUp	rs#3025659	6D	FarmCPU	1494522	0.000777394
	99	HS−HN	GNUp	AMP0049721	3D	FarmCPU	45788196	0.000865987
	100	RP	RP−GNUp	AMP0070654	4D	FarmCPU	383936983	3.44361e-11
	101	RP	RP−GNUp	AMP0090426	2A	FarmCPU	93057859	4.58442e-09
	102	RP	RP−GNUp	rs#1071033	3D	FarmCPU	100931281	6.23999e-07
	103	RP	RP−GNUp	AMP0033222	5A	FarmCPU	685720022	7.76228e-07
	104	RP	RP−GNUp	AMP0061243	5D	FarmCPU	91983795	7.54579e-06
	105	RP	RP−GNUp	AMP0020074	3D	FarmCPU	58366228	6.58773e-05
	106	RP	RP−GNUp	AMP0032516	7D	FarmCPU	51678504	0.000115947
	107	RP	RP−GNUp	AMP0010064	5A	FarmCPU	514609910	0.000153699
	108	RP	RP−GNUp	rs#39570059	1B	FarmCPU	427135370	0.000166728
	109	RP	RP−GNUp	AMP0023068	3B	FarmCPU	688113107	0.00018471
	110	RP	RP−GNUp	AMP0002875	5D	FarmCPU	525249303	0.000205449
	111	RP	RP−GNUp	rs#34876843	5A	FarmCPU	331203406	0.000229572
	112	RP	RP−GNUp	rs#1035089	5B	FarmCPU	602436005	0.000229631
	113	RP	RP−GNUp	AMP0068331	5D	FarmCPU	47122226	0.000286839
	114	RP	RP−GNUp	rs#12765860	1A	FarmCPU	548936144	0.000343742
	115	RP	RP−GNUp	AMP0018612	4B	FarmCPU	468717150	0.000405148
	116	RP	RP−GNUp	AMP0021540	5A	FarmCPU	669814898	0.000469061
	117	RP	RP−GNUp	AMP0080977	5D	FarmCPU	105759940	0.000581841
	118	RP	RP−GNUp	AMP0090429	5A	FarmCPU	668650518	0.000622509
	119	RP	RP−GNUp	AMP0007441	5A	FarmCPU	665619750	0.000651556
	120	RP	RP−GNUp	AMP0031412	5D	FarmCPU	53291586	0.000661206
	121	RP	RP−GNUp	AMP0075261	7D	FarmCPU	52165053	0.000661206
	122	RP	RP−GNUp	rs#1093963	5A	FarmCPU	668877704	0.000817849
	123	RP	RP−GNUp	AMP0062695	6D	FarmCPU	65803724	0.000840692
	124	RP	RP−GNUp	AMP0077186	5B	FarmCPU	18050909	0.000862849
	125	RP	RP−GNUp	AMP0054433	5B	FarmCPU	18404002	0.000862849
	126	RP	RP−GNUp	AMP0013391	5B	FarmCPU	18462956	0.000862849
	127	STI	STI−GNUp	rs#2252596	5A	FarmCPU	675432153	2.91227e-05
	128	STI	STI−GNUp	AMP0007457	5A	FarmCPU	576110337	0.000169311
	129	STI	STI−GNUp	AMP0007451	5A	FarmCPU	576110337	0.000171618
	130	STI	STI−GNUp	AMP0076974	7D	FarmCPU	198025740	0.000214894
	131	STI	STI−GNUp	rs#987242	5A	FarmCPU	572991306	0.000225696
	132	STI	STI−GNUp	AMP0090537	5A	FarmCPU	576358478	0.000225802
	133	STI	STI−GNUp	rs#1086980	5D	FarmCPU	456044382	0.000391852
	134	STI	STI−GNUp	rs#1165946	5A	FarmCPU	574512087	0.000533963
	135	STI	STI−GNUp	rs#1084162	5A	FarmCPU	574478815	0.000533963
	136	STI	STI−GNUp	AMP0071287	7D	FarmCPU	90068340	0.000692306
	137	STI	STI−GNUp	rs#1204761	4D	FarmCPU	94918943	0.000713311
	138	STI	STI−GNUp	AMP0005316	5A	FarmCPU	585759490	0.000748178
	139	STI	STI−GNUp	AMP0023585	5A	FarmCPU	605242205	0.000915731
	140	STI	STI−GNUp	AMP0091188	5A	FarmCPU	587467624	0.000986146

## Sheet: Supplementary Table 5
	Supplementary Table 5: List of high confidence (HC) candidate genes with their physical position.
	Model	Environment	Trait	SNP	Chromosome	Postion	Gene	Annotation
	BLINK, FarmCPU	LN	PH	AMP0042645	4D	25795214	TraesCS4D03G0088500	Mitogen-activated protein kinase kinase 7
							TraesCS4D03G0088900	Mitogen-activated protein kinase kinase 7
							TraesCS4D03G0089300	Mitogen-activated protein kinase kinase 7
							TraesCS4D03G0089500	Binding partner of ACD11 1
							TraesCS4D03G0090100	GPN-loop GTPase 3
							TraesCS4D03G0090500	POLLEN DEFECTIVE IN GUIDANCE 1
							TraesCS4D03G0090900	Vacuolar sorting protein 39
							TraesCS4D03G0091000	PHD finger protein MALE MEIOCYTE DEATH 1
							TraesCS4D03G0091200	26S proteasome non-ATPase regulatory subunit 8 homolog A
	BLINK, FarmCPU	LN	PH	AMP0059473	6D	117443593	TraesCS6D03G0287600	Cold-responsive protein kinase 1
	FarmCPU	HN	PH	AMP0066047	4D	67102344	TraesCS4D03G0178900	Probable catabolite repression protein creC
							TraesCS4D03G0179100	Cleavage stimulating factor 64
							TraesCS4D03G0179400	DExH-box ATP-dependent RNA helicase DExH10
							TraesCS4D03G0179600	O-fucosyltransferase 9
							TraesCS4D03G0179800	Cyclic nucleotide-gated ion channel 18
							TraesCS4D03G0180100	NDR1/HIN1-like protein 6
							TraesCS4D03G0180200	ABC transporter G family member 25
	BLINK	LN, HN	GGR, GY	987242|F|0-17:A>G-17:A>G	5A	572991306	TraesCS5A03G0894100	Methyl-CpG-binding domain-containing protein 10
							TraesCS5A03G0894400	Uncharacterized protein At5g39865
							TraesCS5A03G0894800	RING-H2 finger protein ATL34
							TraesCS5A03G0894900	RING-H2 finger protein ATL5
							TraesCS5A03G0895100	60S ribosomal protein L5-1
							TraesCS5A03G0895200	Cucumber peeling cupredoxin
							TraesCS5A03G0895300	DnaJ protein homolog
							TraesCS5A03G0895800	Protein IQ-DOMAIN 1
							TraesCS5A03G0895900	Probable WRKY transcription factor 11
							TraesCS5A03G0896300	Glycosyltransferase BC10
							TraesCS5A03G0896800	Nuclear transcription factor Y subunit A-10
	BLINK	HN	DH	AMP0075964	4B	639800091	TraesCS4B03G0901800	Protein GL2-INTERACTING REPRESSOR 1
							TraesCS4B03G0902300	Flavanone 3-dioxygenase 2
							TraesCS4B03G0902500	50S ribosomal protein L11, chloroplastic
							TraesCS4B03G0903100	Transcription factor bHLH57
							TraesCS4B03G0903500	Serine/threonine-protein kinase ATG1a
							TraesCS4B03G0903600	Endoribonuclease Dicer homolog 1
							TraesCS4B03G0903700	Nascent polypeptide-associated complex subunit alpha-like protein 2
	FarmCPU	HN	PH	AMP0030888	6B	189584852	TraesCS6B03G0436800	ABC transporter B family member 19
							TraesCS6B03G0437500	NRT1/ PTR FAMILY 8.3
							TraesCS6B03G0438000	Scopoletin glucosyltransferase
							TraesCS6B03G0438300	OVARIAN TUMOR DOMAIN-containing deubiquitinating enzyme 11
							TraesCS6B03G0438400	Peptidyl-prolyl cis-trans isomerase FKBP17-1, chloroplastic
	FarmCPU	HN	PH	AMP0013116	6D	356748918	TraesCS6D03G0578700	Homeobox-leucine zipper protein ROC5
							TraesCS6D03G0578900	Cytochrome P450 87A3
							TraesCS6D03G0579100	Probable methyltransferase PMT15
	BLINK	HN	DH	AMP0011184	7B	12755705	TraesCS7B03G0035500	Transcription factor TIP2
							TraesCS7B03G0036400	rRNA-processing protein FCF1 homolog
							TraesCS7B03G0037200	Subtilisin-like protease SBT3.10
							TraesCS7B03G0037800	Subtilisin-like protease SBT3.10
							TraesCS7B03G0037900	Subtilisin-like protease SBT3.8
	BLINK	HN	DH	AMP0030874	7D	403624789	TraesCS7D03G0750700	Acyl transferase 9
							TraesCS7D03G0750800	Acyl transferase 9
							TraesCS7D03G0751200	E3 ubiquitin-protein ligase CHIP
							TraesCS7D03G0751500	Squamous cell carcinoma antigen recognized by T-cells 3
							TraesCS7D03G0752000	Fructokinase-2
							TraesCS7D03G0752100	Peroxidase 47
							TraesCS7D03G0752200	GDSL esterase/lipase At1g71691
							TraesCS7D03G0752300	Succinate dehydrogenase subunit 6, mitochondrial
							TraesCS7D03G0752400	MADS-box transcription factor 26
	FarmCPU	HN	GPS	3941273|F|0-13:C>T-13:C>T	1D	362470929	TraesCS1D03G0636100	Myosin heavy chain kinase B
							TraesCS1D03G0636200	Probable pectinesterase/pectinesterase inhibitor 41
							TraesCS1D03G0636300	DNA replication licensing factor MCM2
							TraesCS1D03G0636400	60S ribosomal protein L4-1
							TraesCS1D03G0637400	Ubinuclein-1
							TraesCS1D03G0637800	Probable receptor-like protein kinase At1g11050
							TraesCS1D03G0637600	MADS-box transcription factor 4
							TraesCS1D03G0637900	Amino acid permease 2
							TraesCS1D03G0638000	3-beta-hydroxylase
							TraesCS1D03G0638100	Probable magnesium transporter NIPA4
	BLINK, FarmCPU	HN	PH, GNC	AMP0015831	4D	18724155	TraesCS4D03G0066500	RuvB-like protein 1
							TraesCS4D03G0066700	Transcription factor TB1
							TraesCS4D03G0067100	DELLA protein RHT-1
	BLINK, FarmCPU	HN	GPS	AMP0068214	1D	235563193	TraesCS1D03G0420000	Protein YABBY 3
							TraesCS1D03G0420300	GRAVITROPIC IN THE LIGHT 1
	FarmCPU	HN	GPS	979901|F|0-50:G>A-50:G>A	1D	431160165	TraesCS1D03G0802100	UDP-glycosyltransferase 88B1
	BLINK	HN	HI	AMP0011306	2A	37514981	TraesCS2A03G0143400	Photosystem II CP43 reaction center protein
							TraesCS2A03G0143700	OVARIAN TUMOR DOMAIN-containing deubiquitinating enzyme 1
							TraesCS2A03G0143800	OVARIAN TUMOR DOMAIN-containing deubiquitinating enzyme 1
							TraesCS2A03G0144800	OVARIAN TUMOR DOMAIN-containing deubiquitinating enzyme 1
							TraesCS2A03G0145500	Lipoamide acyltransferase component of branched-chain alpha-keto acid dehydrogenase complex, mitochondrial
							TraesCS2A03G0145700	High-affinity nitrate transporter 2.2
							TraesCS2A03G0145900	Carotenoid cleavage dioxygenase 8 homolog A, chloroplastic
							TraesCS2A03G0146100	Germin-like protein 8-14
							TraesCS2A03G0146200	Putative F-box protein At5g55150
							TraesCS2A03G0146300	Transketolase, chloroplastic
							TraesCS2A03G0146400	Acyl-[acyl-carrier-protein] desaturase 7, chloroplastic
							TraesCS2A03G0146700	Acyl-[acyl-carrier-protein] desaturase 7, chloroplastic
	FarmCPU	HN	GPS	5580164|F|0-40:A>G-40:A>G	6B	474860950	TraesCS6B03G0760600	Auxin response factor 8
	BLINK	HN	HI	AMP0075052	2D	22954672	TraesCS2D03G0102900	UDP-glucosyltransferase UGT13248
							TraesCS2D03G0103100	Senescence-specific cysteine protease SAG39
							TraesCS2D03G0103500	Probable ribosome-binding factor A, chloroplastic
							TraesCS2D03G0104100	SNF2 domain-containing protein CLASSY 3
							TraesCS2D03G0104200	UDP-glucosyltransferase UGT13248
							TraesCS2D03G0104400	L-type lectin-domain containing receptor kinase IX.1
							TraesCS2D03G0104500	Protein DMP10
							TraesCS2D03G0104800	Protein DMP4
							TraesCS2D03G0105000	Protein DMP10
							TraesCS2D03G0105500	Premnaspirodiene oxygenase
	FarmCPU	HN	GNC	1102535|F|0-53:G>A-53:G>A	4D	12166393	TraesCS4D03G0041300	Protein tesmin/TSO1-like CXC 2
							TraesCS4D03G0041500	Uncharacterized tRNA/rRNA methyltransferase YsgA
							TraesCS4D03G0041900	Gamma-glutamyl peptidase 5
							TraesCS4D03G0042200	Calcineurin-binding protein 1
							TraesCS4D03G0042600	Protein RAFTIN 1A
							TraesCS4D03G0042700	Protein FLOURY ENDOSPERM 6, chloroplastic
							TraesCS4D03G0042800	Protein NRT1/ PTR FAMILY 2.11
							TraesCS4D03G0043000	Polygalacturonate 4-alpha-galacturonosyltransferase
	FarmCPU	HN	GNUp	1165624|F|0-46:A>G-46:A>G	3D	18053868	TraesCS3D03G0080400	16.9 kDa class I heat shock protein 1
							TraesCS3D03G0081000	16.9 kDa class I heat shock protein 1
							TraesCS3D03G0081100	16.9 kDa class I heat shock protein 2
							TraesCS3D03G0081200	16.9 kDa class I heat shock protein 2
							TraesCS3D03G0081400	LEAF RUST 10 DISEASE-RESISTANCE LOCUS RECEPTOR-LIKE PROTEIN KINASE-like 1.2
							TraesCS3D03G0082300	Flavonoid O-methyltransferase-like protein Os11g0303600
							TraesCS3D03G0082400	Flavonoid O-methyltransferase-like protein Os11g0303600
							TraesCS3D03G0082500	COBRA-like protein 5
							TraesCS3D03G0082600	LEAF RUST 10 DISEASE-RESISTANCE LOCUS RECEPTOR-LIKE PROTEIN KINASE-like 1.2
	BLINK	HN	GGR	AMP0017606	4D	13276371	TraesCS4D03G0045800	Calcium-dependent protein kinase 9
							TraesCS4D03G0046200	B3 domain-containing protein Os03g0620400
							TraesCS4D03G0046400	Inositol hexakisphosphate and diphosphoinositol-pentakisphosphate kinase VIP2
							TraesCS4D03G0046500	Plasma membrane ATPase 1
							TraesCS4D03G0046800	Tetratricopeptide repeat protein 38
							TraesCS4D03G0047300	EVI5-like protein
							TraesCS4D03G0047000	Costars family protein
							TraesCS4D03G0047800	Receptor-like serine/threonine-protein kinase SD1-8
							TraesCS4D03G0047900	Receptor-like serine/threonine-protein kinase SD1-8
							TraesCS4D03G0048000	1,4-dihydroxy-2-naphthoyl-CoA thioesterase 1
							TraesCS4D03G0048100	Uncharacterized protein At4g38062
							TraesCS4D03G0048200	1,4-dihydroxy-2-naphthoyl-CoA thioesterase 1
							TraesCS4D03G0048900	Ribonuclease TUDOR 1
							TraesCS4D03G0049400	Beta-glucuronosyltransferase GlcAT14A
							TraesCS4D03G0049500	HIPL1 protein
							TraesCS4D03G0050000	Protein UPSTREAM OF FLC
							TraesCS4D03G0050100	Hydroxyproline O-galactosyltransferase GALT5
	BLINK	HN	GGR	1090452|F|0-28:C>A-28:C>A	6D	119244728	TraesCS6D03G0290200	Auxin-responsive protein SAUR71
							TraesCS6D03G0290300	Urease accessory protein F
							TraesCS6D03G0290400	4-hydroxyphenylpyruvate dioxygenase
							TraesCS6D03G0290700	Dolabradiene monooxygenase
							TraesCS6D03G0290900	Pentatricopeptide repeat-containing protein At4g01030, mitochondrial
							TraesCS6D03G0290800	Protein JASON
							TraesCS6D03G0291200	Putative E3 ubiquitin-protein ligase LIN-1
							TraesCS6D03G0292900	Testis-expressed protein 2
							TraesCS6D03G0293400	Flotillin-like protein 1
							TraesCS6D03G0293700	O-fucosyltransferase 23
							TraesCS6D03G0293800	ABC transporter B family member 19
							TraesCS6D03G0294200	Protein NRT1/ PTR FAMILY 8.3
	FarmCPU	STI	RP-GNUp	AMP0090426	2A	93057859	TraesCS2A03G0290800	11-oxo-beta-amyrin 30-oxidase
							TraesCS2A03G0290900	Pre-mRNA-splicing factor SYF1
							TraesCS2A03G0291000	Nodulation protein H
							TraesCS2A03G0291300	bZIP transcription factor 60
							TraesCS2A03G0291500	ATP synthase mitochondrial F1 complex assembly factor 2
							TraesCS2A03G0291600	Probable carboxylesterase 18
							TraesCS2A03G0291700	Probable carboxylesterase 18
							TraesCS2A03G0292000	Probable carboxylesterase 18
							TraesCS2A03G0292100	Probable carboxylesterase 18
							TraesCS2A03G0292200	Zinc transporter 8
							TraesCS2A03G0292600	Probable carboxylesterase 18
							TraesCS2A03G0292300	Probable carboxylesterase 18
							TraesCS2A03G0292900	Zinc finger CCCH domain-containing protein 42
	BLINK, FarmCPU	HN	GNUp	AMP0007457	5A	576110337	TraesCS5A03G0901700	KxDL motif-containing protein 1
							TraesCS5A03G0901900	DNA repair protein recA homolog 1, chloroplastic
							TraesCS5A03G0902100	Protein LOL3
							TraesCS5A03G0902300	Aspartyl protease family protein At5g10770
							TraesCS5A03G0902500	Protein Iojap-related, mitochondrial
							TraesCS5A03G0902700	Transcription factor PHYTOCHROME INTERACTING FACTOR-LIKE 13
							TraesCS5A03G0903000	Serine/threonine-protein kinase STY13
							TraesCS5A03G0903300	F-box/LRR-repeat protein At3g48880
							TraesCS5A03G0903400	Organic cation/carnitine transporter 7
							TraesCS5A03G0903600	Organic cation/carnitine transporter 7
	BLINK, FarmCPU	STI	RP-GNUp	1071033|F|0-15:T>C-15:T>C	3D	100931281	TraesCS3D03G0294800	MADS-box transcription factor 3
	FarmCPU	STI	RP-GNUp	AMP0070654	4D	383936983	TraesCS4D03G0545000	Brefeldin A-inhibited guanine nucleotide-exchange protein 2
							TraesCS4D03G0545100	High molecular mass early light-inducible protein HV58, chloroplastic
							TraesCS4D03G0545500	Filament-like plant protein 4
							TraesCS4D03G0545600	Histone H4
	FarmCPU	STI	RP-GNUp	AMP0033222	5A	685720022	TraesCS5A03G1220800	Probable low-specificity L-threonine aldolase 1
							TraesCS5A03G1221100	BTB/POZ and MATH domain-containing protein 2
							TraesCS5A03G1221300	Flavin-containing monooxygenase FMO GS-OX-like 8
							TraesCS5A03G1221900	Cytochrome f
							TraesCS5A03G1222100	Photosystem II reaction center protein J
							TraesCS5A03G1222200	Photosystem II reaction center protein L
							TraesCS5A03G1222300	Cytochrome b559 subunit beta
							TraesCS5A03G1222400	Cytochrome b559 subunit alpha
	Key: Single nucleotide polymorphism (SNP), Relative performance (RP) Days to Heading (DH), Plant hieght (PH), Grains/spike (GPS), Harvest index (HI), Grain yield g/m2 (GY), Grain growth rate (GGR), 1000 Kernel weight (TKW), Grain nitrogen content% (GNC), Nitrogen yield g/m2 (NY), Grain Nitrogen Uptake g/m2 (GNUp).

## Sheet: Supplementary Table 6
	Supplementary Table 5: List of high confidence (HC) candidate genes harbouring significant (-log₁₀(P-value) ≥ 3.00) and stable trait-associated SNPs with their physical position.
	Model	Environment	Trait	SNP	Chromosome	Postion	Gene	Annotation
	BLINK, FarmCPU	HN, STI	GNUp, STI-GNUp	AMP0007457	5A	576110337	TraesCS5A03G0901700	KxDL motif-containing protein 1
							TraesCS5A03G0901900	DNA repair protein recA homolog 1, chloroplastic
							TraesCS5A03G0902100	Protein LOL3
							TraesCS5A03G0902300	Aspartyl protease family protein At5g10770
							TraesCS5A03G0902500	Protein Iojap-related, mitochondrial
							TraesCS5A03G0902700	Transcription factor PHYTOCHROME INTERACTING FACTOR-LIKE 13
							TraesCS5A03G0902900	NA
							TraesCS5A03G0903000	Serine/threonine-protein kinase STY13
							TraesCS5A03G0903300	F-box/LRR-repeat protein At3g48880
							TraesCS5A03G0903400	Organic cation/carnitine transporter 7
							TraesCS5A03G0903600	Organic cation/carnitine transporter 7
	BLINK	HN, STI	GNUp, STI-GNUp	AMP0071287	7D	90068340	TraesCS7D03G0306400	Wall-associated receptor kinase 3
							TraesCS7D03G0306500	NA
							TraesCS7D03G0307300	Acyl transferase 15
							TraesCS7D03G0307400	Protochlorophyllide-dependent translocon component 52, chloroplastic
							TraesCS7D03G0307900	Cysteine-rich PDZ-binding protein
							TraesCS7D03G0307500	NA
							TraesCS7D03G0308400	NA
							TraesCS7D03G0308900	NA
							TraesCS7D03G0309500	NA
							TraesCS7D03G0309900	Cytochrome b6-f complex subunit 5
							TraesCS7D03G0310800	Uncharacterized protein ycf72
							TraesCS7D03G0310500	Uncharacterized protein ycf68
							TraesCS7D03G0311100	Uncharacterized protein ycf68
							TraesCS7D03G0310700	NA
							TraesCS7D03G0311300	NA
							TraesCS7D03G0311400	NA
	FarmCPU	LN, RP	GNUp, RP-GNUp	AMP0023068	3B	688113107	TraesCS3B03G1071600	Probably inactive leucine-rich repeat receptor-like protein kinase At5g48380
							TraesCS3B03G1071700	Probably inactive leucine-rich repeat receptor-like protein kinase At5g48380
							TraesCS3B03G1072100	2-alkenal reductase (NADP(+)-dependent)
							TraesCS3B03G1072200	Polygalacturonase
							TraesCS3B03G1072300	Beta-hexosaminidase 3
							TraesCS3B03G1072500	TPR repeat-containing protein ZIP4
							TraesCS3B03G1073200	NA
							TraesCS3B03G1073500	NA
							TraesCS3B03G1073600	Tropinone reductase homolog At1g07440
							TraesCS3B03G1074200	Tropinone reductase homolog At5g06060
							TraesCS3B03G1074300	G-type lectin S-receptor-like serine/threonine-protein kinase At2g19130
							TraesCS3B03G1074800	NA
	FarmCPU	HN, STI	GNUp, STI-GNUp	2252596|F|0-65:A>C-65:A>C	5A	675432153	TraesCS5A03G1195900	Sugar transporter ERD6-like 4
							TraesCS5A03G1196400	Sugar transporter ERD6-like 6
							TraesCS5A03G1196800	NA
							TraesCS5A03G1196500	Thyroid adenoma-associated protein homolog
							TraesCS5A03G1196600	NA
							TraesCS5A03G1196900	NA
							TraesCS5A03G1197000	NA
							TraesCS5A03G1197100	Cycloartenol-C-24-methyltransferase 1
							TraesCS5A03G1197200	Mechanosensitive ion channel protein 5
							TraesCS5A03G1197400	Mechanosensitive ion channel protein 5
							TraesCS5A03G1197600	DEAD-box ATP-dependent RNA helicase 29
							TraesCS5A03G1197700	Pre-mRNA-processing factor 19
							TraesCS5A03G1198200	Serine carboxypeptidase-like 10
							TraesCS5A03G1198300	Serine carboxypeptidase-like 3
							TraesCS5A03G1198400	Alkane hydroxylase MAH1
	NA means Not avilable
